# Supplementary material for: Molecular Differentiation of the African Yellow Fever Vector Aedes bromeliae (Diptera: Culicidae) from Its Sympatric Non-vector Sister Species, Aedes lilii
Source: PLoS Negl Trop Dis. 2015 Dec 7;9(12):e0004250. doi: 10.1371/journal.pntd.0004250 (PMC4671560; doi:10.1371/journal.pntd.0004250)
Supplement: S1 Table — (XLSX) [file pntd.0004250.s001.xlsx]

## Sheet: Sheet1
Supplementary table 1. Sampling information for Simpsoni Complex mosquitoes and the number of individuals sequenced at nuclear and mitochondrial genes.
Country	Study	District	Village/town	Latitude	Longitude	Habitat		Year collected	Sample codes	No. of individuals sequenced
											COI	ApoL2	CYPJ92	ITS
Kenya	Mukwaya et al.		Taveta	3.39S	37.664E		Ovitrap		Taveta 1 to 6					6
	Walter et al.		Rabai			Domestic	Artificial container/ovitrap	2009	As1, As3, As9,As11, As13, As24, As25, As30, As31			5	6
						Forest	Treehole/ovitrap	2009	As4, As6, As14, As19, As20, As23, As27,As28, As29, As32, As33, As35, As36			7	11
						Peridomestic	Ovitrap	2009	As8, As12			2
						Unknown			As2				1
										total	0	14	18	6
Tanzania	This study	Kilombero	Mlimba	-8.76S	35.90E	Village plantation	Banana axil	2013/14	TZA44 to TZA46
			Udagaji	-8.60S	35.90E	Village plantation	Banana axil	2013/14	TZA251-293		5	6	6	2
			Chita	-8.59S	35.86E	Village by forest	Rock hole	2014	TZA296
			Mahenge	-8.96S	35.68E	Village plantation	Banana axil	2014	TZA322 to TZA368		5	1	1	1
		Uluguru	Morningside	-6.89S	37.67E	Village plantation	Yam axil	2013	TZA180_03
										total	10	7	7	3
Mayotte	Le Goff et al.							2011	Mayotte 71 to 72		2			2
										total	2	0	0	2
Benin	This study	Plateau	Pobe	6.70N	2.66E	Village by forest	Banana axil	2014	BEN312 to BEN329, BEN331		7
							Cocoyam axil	2014	BEN330, BEN332
		Atlantique	Niaouili	6.74N	2.12E	Village plantation	Banana axil	2014	BEN181 to BEN201		3
										total	10	0	0	0
Nigeria	Mukwaya et al.		Enugu	6.45N	7.45E		Ovitrap		Nigeria1 to 6					6
										total	0	0	0	6
Uganda	This study	Kabarole	Kanyawara	0.56N	30.34E	Village by forest	Dracenia spp. Axil	2012	U1-4 to U1-36		3
	This study			0.56N	30.34E	Village by forest	Banana axil	2012	U1-38 to U1-45		3	1	1	1
	This study	Bundibugyo	Bundibugyo	0.716N	30.06E	Village plantation	Cocoyam axil	2012	U4-8 to U4-43, U5-3 to U5-7, U5-23 to U5-31		5	2	1	2
	This study						Banana axil	2012	U5-13, U5-16, U5-33, U5-37		2	2	2	1
	Mukwaya et al.		Bwamba	0.81N	30.13E		Ovitrap		Bwamba1 to 9					9
	This study	Kapchorwa	Kapchorwa	1.39N	34.43E	Urban garden	Cocoyam axil	2012	U7
	Mukwaya et al.		Mbale	1.08N	34.17E		Ovitrap		Mbale1 to 6					6
	This study	Mukono	Najjembe	0.40N	33.01E	Village by forest	Cocoyam axil	2012	U9-3 to U9-10, U9-26		5	1	1	1
	This study						Dracenia spp. Axil	2012	U9-1, U9-14 to U9-30		2		1	1
	Mukwaya et al.		Nkokonjeru	0.23E	32.20E		Ovitrap		Nkokonjeru1 to 6					6
	Mukwaya et al.		Entebbe	0.07E	32.47E		Ovitrap		Entebbe1 to 8					8
	Mukwaya et al.		Bussi Island	0.03E	32.40E		Ovitrap		Bussi Island1 to 5					5
										total	20	6	6	40
